# Supplementary material for: A cross-sectional comparative study on the effects of body mass index and exercise/sedentary on serum asprosin in male college students
Source: PLoS One. 2022 Apr 5;17(4):e0265645. doi: 10.1371/journal.pone.0265645 (PMC8982887; doi:10.1371/journal.pone.0265645)
Supplement: S1 File — (XLSX) [file pone.0265645.s001.xlsx]

## Sheet: SD group
	Age	Height	Weight	BMI	LBM	RLBM	FFM	PBF	SMM	SMI	RSMM	VFA	FPG	FINS	HOMA-IR	TC	TG	HDL-C	LDL-C	TNF-α	IL-6	IL-10	ADPN	Leptin	ASP
BMI normal	19	174	69.8	23.0546	56.1	0.803725	13.7	19.7	31.7	10.4703	0.454155	53.7	4.85	7.96	1.8	4.30352	0.586167	1.53	2.79	9.52	5.29	954.35	2583.26	1.3793	10.66
	18	181	69.6	21.2448	56.9	0.817529	12.7	18.3	31.9	9.73719	0.458333	52.5	4.93	6.92	1.78	5.08335	0.508012	1.46	1.44	15.46	5.14	873.88	2838.46	1.4181	38.21
	18	178	65.8	20.7676	57	0.866261	8.8	13.4	25.6	8.07979	0.389058	42	5.16	7.97	1.82	3.20598	0.612219	1.41	2.23	15.67	5.42	890.95	2521.42	1.466	13.04
	18	178	70.7	22.3141	56.9	0.804809	13.8	19.5	22.5	7.10138	0.318246	62	5.15	9.98	1.35	4.07246	0.976945	1.54	2.28	17.42	5	864.58	2923.84	1.4602	17.67
	18	172	64.8	21.9037	53.8	0.830247	11	17	29.9	10.1068	0.46142	46.1	5.02	8.38	2.15	4.62123	0.560115	1.13	2.59	17.62	5.42	849.86	2897.96	1.4369	39.09
	19	171.3	62.7	21.3675	51.3	0.818182	11.4	18.1	28.5	9.71248	0.454545	50.4	4.51	6.31	2	5.22777	0.729452	1.48	2.3	20.64	6.19	971.22	2543.19	1.2869	34.59
	19	175.8	71.7	23.1996	60	0.83682	11.7	16.3	29.8	9.64225	0.415621	55	5.13	7.76	2.07	4.3324	0.911816	1.54	1.99	17.42	6.13	1009.23	2049.7	1.4568	10.41
	20	170.5	65.5	22.5316	54.6	0.833588	10.9	16.6	30.7	10.5606	0.468702	39.5	5.49	9.33	2.68	4.47682	0.872738	1.75	2.21	9.66	5.58	835.17	2052.64	1.5453	39.59
	19	172.4	60.9	20.49	50.6	0.83087	10.3	16.8	27.9	9.38706	0.458128	40.6	5.24	10.4	2.18	2.85291	0.563195	1.57	2.07	17.42	4.94	812.49	2062.46	1.4819	29.18
	18	182.5	75.4	22.6384	63.8	0.846154	11.6	15.4	30.8	9.24751	0.408488	51	5.08	9.91	1.82	4.5328	0.47655	1.43	2.13	21.44	5.14	1035.73	3048.93	1.422	17.64
	18	178	74.8	23.6081	61.7	0.824866	13.1	17.5	31.2	9.84724	0.417112	56	5.14	8.84	1.82	3.20048	0.765367	1.38	1.98	21.04	6.87	805.28	3113.12	1.4585	30.26
	19	177.9	69.8	22.0548	59.2	0.848138	10.6	15.2	28.2	8.9104	0.404011	51	4.54	7.25	1.74	3.40322	0.953099	1.13	1.8	16.28	6.8	962.51	2348.69	1.2967	10.46
	18	175.7	63.3	20.505	56.6	0.894155	6.7	10.5	31.5	10.2039	0.49763	27.9	4.94	8.76	1.88	3.75078	0.47655	1.52	1.69	16.69	5.34	821.94	3172.44	1.4107	15.46
	18	183.4	76.6	22.7735	64.1	0.836815	12.5	16.3	30	8.91913	0.391645	55	4.94	7.31	1.89	3.98249	0.592077	1.38	2.17	23.43	6.63	881.44	1872.69	1.3967	42.32
	18	170.9	60.9	20.8513	51.9	0.852217	9	14.7	29.1	9.96343	0.477833	33.6	4.94	9.23	2.09	2.56328	0.909776	1.49	2.24	17.42	6.94	895.2	3060.7	1.4165	16.56
	19	174.2	69.3	22.8369	57.4	0.828283	11.9	17.2	32.1	10.5781	0.463203	48.7	5.19	10.24	1.56	4.56176	1.0253	1.55	1.76	21.67	5.89	849.21	2851.85	1.4676	15.18
BMI overweight	19	170.4	75.4	25.9676	57	0.755968	18.4	24.4	28.2	9.71203	0.374005	73	5.58	10.02	2.85	3.03268	0.755504	1.43	1.36	14.86	5.09	905.26	1743.37	1.4994	8.81
	18	171.5	78.5	26.6896	60.7	0.773248	17.8	22.7	34.2	11.6278	0.435669	70.8	5.43	9.67	2.57	4.01469	0.494986	1.04	1.4	28.22	6.52	791.13	373.43	1.4396	72.16
	19	174.5	79.3	26.0425	60	0.75662	19.3	24.3	29.2	9.58941	0.368222	73	5.45	9.31	1.83	4.5057	0.560115	1.37	2.62	22.19	6.52	721.8	3034.12	1.508	14.26
	19	177.5	85	26.9788	65.7	0.772941	19.3	22.7	36.7	11.6485	0.431765	82.5	5.06	9.99	2.6	4.44793	0.820634	1.08	5.06	25.35	6.52	690.74	701.75	1.5293	40.34
	18	169.5	71	24.7126	52	0.732394	19	26.7	28.9	10.0591	0.407042	75.6	5.24	10.67	2.17	3.58145	0.963919	1.53	2.86	28.15	5.51	866.61	2098.8	1.3811	3.79
	18	179	81.8	25.5298	63.8	0.779951	18	22	32.2	10.0496	0.393643	69	4.93	10.61	2.42	4.96782	0.690375	1.29	0.69	25.46	6.84	826.24	3274.89	1.4794	24.1
	18	172.5	80.4	27.0195	61.1	0.75995	19.3	24	34.6	11.6278	0.430348	75.9	4.95	12.01	2.19	3.40816	0.781556	1.02	2.7	24.93	7.01	881.41	3795.89	1.3826	72.07
	18	179	82.7	25.8107	68.7	0.830713	14	17	38.8	12.1095	0.469166	56.1	5.03	10.74	2.79	5.66101	1.06813	1.43	2.57	24.29	6.75	875.92	2733.16	1.5207	26.89
	18	178.8	84.1	26.3064	62.7	0.745541	21.4	25.4	26.4	8.25789	0.313912	77	5.2	10.01	2.15	4.12731	0.678722	1.34	4.25	18.92	5.47	664.1	2337.5	1.3768	51.72
	19	180.3	79	24.3016	64.8	0.820253	14.2	18	36.8	11.3203	0.465823	59.7	5.66	8.55	1.81	3.99773	0.592077	1.36	3.03	33.59	5.97	733.08	1518.18	1.4495	7.94
	18	176.8	76.1	24.3456	59.8	0.785808	16.3	21.4	28.1	8.98963	0.369251	68	4.98	10.02	2.8	3.17151	0.606518	1.12	2.99	32.09	6.52	776.95	2491.03	1.3805	36.53
	18	180	86.1	26.5741	68	0.789779	18.1	21	39.3	12.1296	0.456446	67	5.09	9.43	2.34	4.27213	0.96754	1.15	3.75	26.55	6.52	875.74	3207.76	1.4035	59.6
	18	184.6	91.3	26.7921	68.5	0.750274	22.8	25	29.7	8.71552	0.325301	75	4.81	9.5	2.35	3.98249	0.678722	1.23	1.7	21.74	6.11	890.69	2225.5	1.5193	21.19
	18	167.1	69.7	24.962	55.8	0.800574	13.9	20	31.6	11.3171	0.453372	52.5	5.64	9.78	2.21	6.27062	0.895335	1.44	2.61	24.99	6.02	748.28	1499.81	1.3462	26.5
	18	171.5	71.6	24.3436	58	0.810056	13.6	19	32.9	11.1858	0.459497	52.2	5.58	12.31	2.11	4.20048	0.779808	1.45	4.72	30.82	9.25	675.1	2277.84	1.3901	59.13
	19	172.8	78.2	26.189	58.6	0.749361	19.6	25.1	26.3	8.80782	0.336317	75	5.45	7.78	2.33	4.82244	0.664281	1.43	0.81	23.37	7.62	735.11	2294.89	1.354	4.73
BMI obesity	18	179	129.9	40.5418	79.3	0.61047	50.6	39	33.7	10.5178	0.25943	191	5.16	9.76	3.08	4.47682	0.651297	1.04	4.94	28.05	7.87	634.96	1335.62	2.8744	96.05
	18	173	100.1	33.4458	66.2	0.661339	33.9	33.9	28.4	9.48912	0.283716	140	5.62	15.99	2.17	5.60324	0.651297	1.27	4.58	28.61	7.11	694.94	1847.53	2.293	72.6
	19	168.5	82.7	29.1277	58.8	0.711004	23.9	28.9	26.1	9.19265	0.315599	101	5.76	12.3	3.46	6.04737	1.43285	0.93	4.27	36.8	8.37	783.35	1210.42	2.5535	103.32
	18	175.4	97.1	31.5617	68.7	0.707518	28.4	29.2	35.3	11.474	0.363543	104	5.07	14.09	3.1	4.36128	0.599193	1.29	4.4	34.37	6.89	780.02	1928.45	1.9636	146
	19	176.8	110.7	35.4147	68.9	0.622403	41.8	37.8	38.9	12.4447	0.3514	192.2	5.62	11.12	3.24	6.8452	1.90179	1.34	1.78	34.67	9.28	742.79	2308.91	3.3654	39.06
	19	175	93.3	30.4653	71.2	0.76313	22.1	23.7	41.1	13.4204	0.440514	72	5.06	11.15	3.44	6.09425	0.950893	1.22	3.64	37.17	5.24	490.73	2134.12	1.7736	29.51
	19	186.3	115.1	33.1627	80.3	0.697654	34.8	30.2	36.3	10.4588	0.315378	113	5.5	11.31	2.4	4.85229	1.30259	1.05	4.3	23.42	8.24	772.94	1441.75	1.6241	181.79
	18	175	107.4	35.0694	73.5	0.684358	33.9	31.6	41.6	13.5837	0.387337	131	5.4	11.65	2.95	4.72587	0.729452	1.28	2.17	30.89	5.06	908.45	1852.91	2.1429	76.37
	18	183.2	97.1	28.9313	70.8	0.729145	26.3	27.1	32.7	9.74309	0.336766	88	5.75	14.47	2.94	4.01146	1.14083	0.98	1.76	32	6.51	814.52	1319.56	3.2059	99.67
	18	174	103.7	34.2516	69.8	0.673095	33.9	32.7	39.8	13.1457	0.383799	141	4.77	14.52	2.89	5.92305	0.635399	0.96	2.61	28.61	8.11	735.61	1025.79	2.7274	74.83
	19	181.5	99.9	30.3258	72.4	0.724725	27.5	27.5	33.7	10.23	0.337337	91	5.3	11.11	1.92	6.93678	0.880895	1.22	2.89	36.31	6.99	772.78	1395.7	1.636	112.13
	18	169.6	90.3	31.3932	59.7	0.66113	30.6	33.9	22.4	7.78747	0.248062	140	5	14.2	2.6	4.35902	0.519872	1.03	3.94	32.59	6.61	500.58	1942.16	1.2074	46.06
	18	172.5	88	29.5736	63.2	0.718182	24.8	28.2	30.7	10.3172	0.348864	95	5.42	10.64	2.74	6.00994	1.79067	1.23	1.99	21	5.95	683.08	1380.86	1.9214	15.1
	18	182.5	99.6	29.9043	66.6	0.668675	33	33.2	37.2	11.1691	0.373494	151.6	5.38	14.38	2.97	6.29958	0.981981	1.08	2.18	20.24	6.36	657.08	1398.35	2.0402	89.81
	18	184	123	36.3303	73.8	0.6	49.2	40	41.4	12.2283	0.336585	205.6	5.53	10.34	2.73	4.93829	0.909776	1.22	4.39	37.41	6.58	689.5	1455.91	3.0568	13.8
	19	172	84.1	28.4275	52.6	0.625446	31.5	37.5	29.1	9.8364	0.346017	137.7	5.01	9.84	4.01	4.98249	0.895335	1.02	3.84	20.47	6.76	788.67	1323.17	2.4945	116.86

## Sheet: ET group
	Age	Height	Weight	BMI	LBM	RLBM	FFM	PBF	SMM	SMI	RSMM	VFA	FPG	FINS	HOMA-IR	TC	TG	HDL-C	LDL-C	TNF-α	IL-6	IL-10	ADPN	Leptin	ASP
BMI normal	19	175.5	58.2	18.896	48.8	0.838488	9.4	16.1	27.4	8.89603	0.47079	32.9	5.26	8.69	2.24	4.91006	0.586167	1.68	2.34	15.73	5.53	933.6	3431.98	1.3317	6.14
	18	186.3	68.1	19.621	59.2	0.86931	8.9	13	33.3	9.59442	0.488987	34.1	5.2	8.61	2.11	4.41905	0.89879	1.46	1.64	18.8	6.04	998.5	2914.45	1.3928	7.46
	19	175	69.9	22.8245	59.9	0.856938	10	14.3	34.1	11.1347	0.48784	35.5	5.46	8.87	1.79	3.40816	1.06813	1.56	2.2	16.92	5.15	865.84	3285.41	1.3445	32.87
	18	182	69.4	20.9516	59.5	0.857349	9.9	14.3	33.4	10.0833	0.481268	39.6	4.79	9.77	1.79	2.85939	0.755504	1.44	2.46	16.56	5.45	999.19	3105.19	1.2991	35.33
	19	179.2	62.3	19.4005	54.5	0.874799	7.8	12.5	30.7	9.5601	0.492777	24	4.86	9.93	1.8	4.18799	0.599193	1.26	1.05	15.8	5.4	1060.21	3057.07	1.3243	27.73
	18	182.4	79.5	23.8956	66.8	0.840252	12.7	16	37.5	11.2715	0.471698	57.1	4.81	8.61	2.1	5.22777	1.003	1.43	2.81	18.96	5.44	906.49	1320.72	1.3693	27.95
	18	192.7	75	20.1975	67.8	0.904	7.2	9.7	38.4	10.3411	0.512	25.6	4.99	7.93	2.37	4.21687	0.390778	1.66	1.59	16.49	5.18	795.79	3714.38	1.3121	8.66
	19	179	67.9	21.1916	59.3	0.873343	8.6	12.7	33.7	10.5178	0.496318	30.6	5.25	8.33	2.21	3.17709	0.794582	1.63	2.97	12.97	4.94	978.84	1799.36	1.3565	37.22
	18	181	73.7	22.4963	63.5	0.861601	10.2	13.8	36.1	11.0192	0.489824	37.2	5.05	10.13	2.09	4.18524	0.447668	1.47	0.86	16.69	5.49	923.79	2531.26	1.3179	3.34
	19	171.5	63.4	21.5556	55.6	0.876972	7.8	12.3	31.4	10.6758	0.495268	26	5.12	8.47	1.66	3.43218	0.577636	1.41	1.43	14.14	5.77	851.56	2971.47	1.3988	11.29
	21	176.3	73.4	23.6152	58.8	0.80109	14.6	19.9	33.4	10.7459	0.455041	57.4	5.38	8.28	2	2.67913	0.664281	1.34	1.89	16.4	5.1	935.18	3838.11	1.3673	8.24
	18	174	67	22.1297	56	0.835821	11	16.4	31.7	10.4703	0.473134	39	4.79	9.41	2.12	3.08462	0.433227	1.69	2.75	16.96	5.04	951.42	2020.51	1.397	30.64
	18	180.5	68.3	20.9636	60.4	0.884334	7.9	11.6	34.5	10.5892	0.505124	26.1	5.17	8.9	2.19	3.51908	1.01086	1.61	2.96	16.32	5.45	1028.76	3630.08	1.3839	11.47
	18	172.7	66	22.1289	59.4	0.9	6.6	10.1	33.4	11.1985	0.506061	25.7	4.88	8.67	2.01	4.15627	0.736486	1.42	1.39	10.05	5.07	894.3	2457.77	1.2632	29.04
	18	182	78.3	23.6384	72	0.91954	6.3	8.1	41.2	12.4381	0.526181	21.5	5.08	9.4	1.59	3.66389	0.750927	1.36	1.49	23.13	4.55	1002.1	3590.37	1.3903	11.39
	19	180.2	70.5	21.711	60.2	0.853901	10.3	14.7	34.4	10.5937	0.487943	35.5	5.27	7.85	2.16	3.40322	0.418786	1.65	3.01	16.4	4.65	970.35	3838.11	1.2714	32.59
BMI overweight	18	174.5	79.9	26.2395	62.7	0.784731	17.2	21.5	35.2	11.5598	0.440551	68.8	5.78	9.68	2.56	3.03268	0.508012	1.18	3.27	28.91	5.63	871.06	3385.76	1.5	55.55
	21	170.5	75	25.7996	60.7	0.809333	14.3	19.1	34.8	11.971	0.464	54	5.33	9.78	2.69	4.01469	0.716427	1.32	2.7	25.97	5.51	786.58	3529.92	1.7708	9.63
	19	186.6	86.9	24.9572	77.5	0.89183	9.4	10.8	44.2	12.694	0.508631	36	5.54	10.55	2.22	4.5057	0.755504	1.43	2.07	21.1	5.63	818.06	2865.68	1.2353	51.08
	18	178	84.7	26.7327	62	0.731995	22.7	26.8	35.4	11.1728	0.417946	92.6	4.76	10.45	2.25	4.44793	0.442882	1.35	2.78	19.92	5.63	831.1	1880.69	1.5307	74.1
	20	184.8	85.7	25.0944	69.1	0.806301	16.6	19.4	39.1	11.4491	0.456243	74.8	4.9	9.59	2.82	3.58145	0.976945	1.25	3.22	18.38	4.75	897.13	1889.34	1.3063	23.45
	20	185	85.2	24.8941	74.3	0.872066	10.9	12.8	42.3	12.3594	0.496479	45.4	5.59	10.22	2.48	4.96782	0.664323	1.5	2.73	19.03	6.29	871.15	3914.85	1.4604	26.72
	19	178.5	78.5	24.6373	67.2	0.856051	11.3	14.3	38.2	11.9891	0.486624	44.3	5.43	11.02	2.48	3.40816	0.690375	1.51	1.74	21.3	5.36	877.28	1254.96	1.4112	12.79
	18	176	84.9	27.4083	64.4	0.758539	20.5	24.2	36.9	11.9124	0.434629	88.4	5.08	9.24	2.33	5.66101	0.338674	1.24	1.57	19.45	5.44	957.62	2684.6	1.5712	21.89
	19	180.5	80.5	24.7082	61.5	0.763975	19	23.7	34.8	10.6813	0.432298	75.8	5.19	10.17	2.35	4.12731	1.343	1.59	2.26	23.81	5.96	793.63	1354.85	1.6065	25.41
	18	177.2	75.8	24.1403	66.1	0.872032	9.7	12.9	38	12.102	0.501319	34.6	5	10.63	2.18	3.99773	0.707604	1.32	3.09	25.97	5.9	900.05	1648.65	1.4699	42.19
	18	188.9	92.8	26.0066	77.8	0.838362	15	16.2	44.5	12.4709	0.479526	63.5	4.94	9.74	2.08	3.17151	0.664281	1.19	2.32	23.55	6.42	747.66	2922.52	1.4755	11.1
	19	177	81.5	26.0142	62.6	0.768098	18.9	23.2	35.4	11.2994	0.434356	79.5	5.2	10.59	2.25	4.27213	0.880895	1.5	2.73	25.35	5.63	844.04	1410.23	1.6206	16.11
	19	170.5	79	27.1755	61.3	0.775949	17.7	22.4	34.9	12.0054	0.441772	70.8	5.46	10.85	2.23	3.98249	0.909776	1.45	2.21	21.49	5.63	724.67	1518.99	1.393	50.66
	18	174.5	73.7	24.2034	59.1	0.8019	14.6	19.8	33.4	10.9687	0.453189	62.2	5.13	11.25	2.63	6.27062	0.534313	1.08	1.99	24.52	5.63	854.65	1972.75	1.8427	11.61
	19	174.5	78.2	25.6812	64.2	0.820972	14	17.8	36.4	11.9539	0.465473	49.2	4.8	10.23	2.47	3.20048	0.635399	1.16	2.74	28.91	5.63	824.02	1388.82	1.2851	37.19
	21	173	74	24.7252	63.1	0.852703	10.9	14.7	36.3	12.1287	0.490541	38.6	5.48	10.89	2.29	4.82244	1.05419	1.05	2.67	14.46	4.97	793.38	1865.47	1.6007	18.43
BMI obesity	19	178.8	98.9	30.9358	67.7	0.68453	31.2	31.5	38.2	11.9489	0.386249	122.8	5.15	12.48	3.1	4.04358	1.31562	1.21	3.89	29.42	6.06	785.07	2504.34	1.8284	126.35
	18	171	82.7	28.2822	62.8	0.759371	19.9	24.1	36	12.3115	0.435308	76.6	5.97	10.91	3.25	5.77654	0.729452	1.37	0.67	26.23	5.71	971.43	2177.24	1.6745	48.24
	19	189	107.5	30.0943	81.3	0.756279	26.2	24.4	43.6	12.2057	0.405581	73	5.58	10.3	2.39	3.17709	0.612219	1.16	2.92	28.35	5.29	782.3	1331.63	1.3987	155.38
	18	185.5	106.8	31.0373	85.7	0.802434	21.1	19.8	49	14.2399	0.458801	94.9	5.02	12.18	2.75	3.75475	0.664323	1.3	2.92	24.01	4	824.76	2072.12	3.0894	20.75
	20	186	112.3	32.4604	85	0.756901	27.3	24.3	48.7	14.0768	0.43366	116.4	4.53	10.84	2.95	4.93894	0.807608	0.97	2.72	22.16	6.83	725.63	2318.4	1.4367	56.85
	19	200	140	35	92.1	0.657857	47.9	34.2	37	9.25	0.264286	143	5.21	12.1	3.33	4.36128	0.625245	1.28	4.05	28.61	6.2	803.9	962.37	2.2462	116.79
	18	189.8	111.7	31.0071	79.8	0.714414	31.9	28.6	37.6	10.4375	0.336616	99	5.89	10.88	2.88	4.27464	0.690375	1.31	2.92	18.74	7.07	832.94	905.32	2.3734	113.69
	19	195	120.8	31.7686	90.3	0.747517	30.5	25.2	45.7	12.0184	0.378311	76	4.76	12.07	2.9	3.95693	0.521037	1.25	2.94	27.66	6.22	813.12	2530.85	2.6099	177.61
	20	179	94	29.3374	69.3	0.737234	24.7	26.2	39.6	12.3592	0.421277	102	5.1	12.85	2.57	4.09835	1.24192	0.96	2.54	25.97	6.45	752.06	2186.73	2.3019	58.2
	19	176.8	97.1	31.0638	70.6	0.727085	26.5	27.3	34.5	11.0371	0.355304	89	4.73	12.58	2.65	4.67762	0.765367	0.87	3.62	26.98	5.23	552.98	1340.88	3.0794	20.05
	18	193.4	111.3	29.7565	84.5	0.759209	26.8	24.1	50.2	13.4212	0.451033	73	4.96	13.08	2.95	4.50535	1.64626	1.33	3.26	25.89	7.04	816.19	2304.7	2.2492	64.77
	19	183	111	33.1452	75.2	0.677477	35.8	32.3	31.6	9.43593	0.284685	127	5.72	11.31	2.6	5.49011	1.08307	1.11	1.42	23.22	5.45	733.78	1183.45	1.9899	74.2
	20	173.5	85.2	28.3035	61.1	0.717136	24.1	28.3	26.4	8.77011	0.309859	97	5.7	12.89	2.87	4.79347	0.635399	1.31	4.29	26.45	5.82	683.78	1397.19	1.7599	110.18
	19	181.7	94.1	28.5023	68.6	0.729012	25.5	27.1	39	11.8129	0.414453	109.6	5.76	12.42	2.7	4.90933	1.2708	1.14	1.2	23.83	5.2	723.17	1410.56	3.2125	68.97
	19	180.2	96.9	29.8411	72.3	0.74613	24.6	25.4	41.5	12.7802	0.428277	110.8	5.1	10.6	2.66	4.41695	0.592077	0.99	4.38	23.14	6.54	826.62	1201.27	2.2599	128.19
	20	182.4	103.2	31.0192	78.1	0.756783	25.1	24.3	45	13.5258	0.436047	102	6.17	12.51	2.48	5.80871	0.895335	1.09	2.92	27.42	6.33	812.19	1021.03	2.4411	147.38
